# Supplementary material for: Detection of p53 aggregates in plasma of glioma patients
Source: Commun Med (Lond). 2025 May 23;5:195. doi: 10.1038/s43856-025-00918-3 (PMC12102397; doi:10.1038/s43856-025-00918-3)
Supplement: Supplementary file 3 — Supplementary data 1 [file 43856_2025_918_MOESM3_ESM.xlsx]

## Sheet: GBM_control
Sample ID	Sample type	AEB	p53 concentration (pM)	Protein A280	Normalised concentration (pM/A280)	Sample/well (uL)	SIMOA date	Plate number
117702	Control	0.0116165	Below 0	5.68	0	20	20230819	4
117705	Control	0.011976	Below 0	5.17	0	20	20230819	4
117706	Control	0.012403	Below 0	5.41	0	20	20230819	4
117707	Control	0.007154	Below 0	3.97	0	20	20230501	1
117709	Control	0.0071045	Below 0	5.31	0	20	20230503	2
117712	Control	0.007406	Below 0	6.94	0	20	20230503	2
117713	Control	0.0065615	Below 0	6.2	0	20	20230503	2
117715	Control	0.0080355	Below 0	6.11	0	20	20230503	3
117719	Control	0.007491	Below 0	6.14	0	20	20230503	3
117721	Control	0.006755	Below 0	9.13	0	20	20230503	3
117726	Control	0.0157505	Below 0	6.44	0	20	20230504	1
117727	Control	0.007484	Below 0	6.63	0	20	20230504	2
117728	Control	0.011945	Below 0	6.49	0	20	20230504	2
117729	Control	0.015299	Below 0	5.88	0	20	20230504	2
117730	Control	0.013629	Below 0	5.75	0	20	20230504	2
117732	Control	0.0160865	Below 0	-	0	20	20230504	3
117736	Control	0.0136285	Below 0	5.19	0	20	20230504	3
117737	Control	0.01308	Below 0	5.53	0	20	20230504	3
117724	Control	0.026098	7.03	6.31	1.1141	20	20230504	1
117701	Control	0.0185915	15.1737	8.54	1.77678	20	20230819	4
117725	Control	0.069871	61.7	7.09	8.7024	20	20230504	1
117703	Control	4.03989	97651.1	6.23	15674.3	20	20230819	4
117710	GBM	0.006582	Below 0	4.79	0	20	20230503	2
117711	GBM	0.009785	Below 0	5.74	0	20	20230503	2
117714	GBM	0.006446	Below 0	7.46	0	20	20230503	2
117733	GBM	0.0142735	Below 0	4.37	0	20	20230504	3
337730	GBM	0.005986	Below 0	6.32	0	20	20230503	2
337737	GBM	0.007506	Below 0	5.77	0	20	20230503	2
337738	GBM	0.009056	Below 0	5.07	0	20	20230503	2
337742	GBM	0.006881	Below 0	7.11	0	20	20230503	2
CUH 088	GBM	0.020271	Below 0	4.45	0	20	20230504	1
CUH 218	GBM	0.015352	Below 0	5.07	0	20	20230504	2
CUH 285	GBM	0.027781	Below 0	4.91	0	20	20230617	1
CUH 320	GBM	0.0206135	Below 0	6.12	0	20	20230705	3
117722	GBM	0.020453	0.05	7.54	0.0066313	20	20230504	1
337701	GBM	0.007311	0.85	4.77	0.178197	20	20230503	1
337719	GBM	0.0081555	3.31	4.6	0.719565	20	20230503	1
337708	GBM	0.008985	5.82	6.9	0.843478	20	20230503	1
337801	GBM	0.012153	7.28	6.25	1.1648	20	20230503	3
CUH 158	GBM	0.009626	7.79	5.12	1.52148	20	20230503	1
CUH 319	GBM	0.0367675	11.593	5.76	2.01268	20	20230705	3
CUH 018	GBM	0.029447	11.19	5.33	2.09944	20	20230504	1
337731	GBM	0.013308	10.86	5.13	2.11696	20	20230503	2
CUH 043	GBM	0.0280605	9.47	4.42	2.14253	20	20230504	1
CUH 039	GBM	0.029107	10.77	4.82	2.23444	20	20230504	1
CUH 238	GBM	0.0298745	11.92	5.33	2.2364	20	20230504	3
CUH 103	GBM	0.033381	16.5	6.56	2.51524	20	20230504	2
337718	GBM	0.0126805	17.39	5.73	3.0349	20	20230503	1
CUH 286	GBM	0.043706	14.1594	4.18	3.38742	20	20230617	1
CUH 216	GBM	0.0283025	10.06	2.96	3.39865	20	20230504	2
557759	GBM	0.044387	29.82	8.69	3.43153	20	20230504	1
337756	GBM	0.0157525	18.99	5.4	3.51667	20	20230503	2
CUH 204	GBM	0.038962	23.73	6.37	3.72527	20	20230504	2
557708	GBM	0.017513	25.06	6.09	4.11494	20	20230503	3
CUH 142	GBM	0.016604	30.03	7.03	4.27169	20	20230503	1
CUH 046	GBM	0.0380115	21.86	5.09	4.2947	20	20230504	1
CUH 213	GBM	0.036587	20.64	4.36	4.73394	20	20230504	2
CUH 034	GBM	0.0431975	28.33	5.52	5.13225	20	20230504	1
CUH 001	GBM	0.0470605	33.15	6	5.525	20	20230504	1
337720	GBM	0.021053	36.32	6.5	5.58769	20	20230503	2
337752	GBM	0.027614	57.47	9.14	6.28775	20	20230503	2
CUH 010	GBM	0.0552745	43.42	6.83	6.35725	20	20230504	1
CUH 057	GBM	0.056512	44.97	6.62	6.79305	20	20230504	1
557713	GBM	0.023021	43.21	5.71	7.56743	20	20230503	3
CUH 226	GBM	0.044215	30.64	3.86	7.93782	20	20230504	2
557751	GBM	0.058167	47.04	5.5	8.55273	20	20230504	1
CUH 229	GBM	0.0461945	33.27	3.83	8.68668	20	20230504	2
CUH 031	GBM	0.059579	48.81	5.5	8.87455	20	20230504	1
CUH 243	GBM	0.055043	43.25	4.63	9.34125	20	20230504	3
CUH 037	GBM	0.025839	53.3152	5.67	9.40304	20	20230501	1
CUH 099	GBM	0.068012	62.78	6.37	9.85557	20	20230504	2
337762	GBM	0.027048	56.46	5.7	9.90526	20	20230503	3
CUH 205	GBM	0.0433045	29.44	2.9	10.1517	20	20230504	2
CUH 195	GBM	0.053015	42.39	4.08	10.3897	20	20230504	2
337758	GBM	0.0269815	55.44	5.33	10.4015	20	20230503	2
CUH 023	GBM	0.058388	47.32	4.52	10.469	20	20230504	1
CUH 220	GBM	0.057763	48.8	4.61	10.5857	20	20230504	2
CUH 210	GBM	0.057849	48.92	4.51	10.847	20	20230504	2
CUH 196	GBM	0.063301	56.33	5.05	11.1545	20	20230504	2
CUH 176	GBM	0.051484	40.34	3.6	11.2056	20	20230504	2
CUH 172	GBM	0.026437	62.55	5.32	11.7575	20	20230503	1
CUH 314	GBM	0.072667	76.2353	6.04	12.6217	20	20230617	1
337736	GBM	0.033141	75.14	5.81	12.9329	20	20230503	2
CUH 169	GBM	0.026044	52.43	3.96	13.2399	20	20230503	2
CUH 095	GBM	0.073383	70.17	5.19	13.5202	20	20230504	2
CUH 336	GBM	0.0725655	72.7138	5.36	13.566	20	20230705	3
CUH 271	GBM	0.094151	94.73	6.96	13.6106	20	20230504	3
557761	GBM	0.0905345	87.61	6.38	13.732	20	20230504	1
CUH 225	GBM	0.0837995	84.61	6.03	14.0315	20	20230504	2
CUH 252	GBM	0.0849195	82.38	5.79	14.228	20	20230504	3
CUH 303	GBM	0.073165	77.3071	5.16	14.982	20	20230617	1
CUH 164	GBM	0.047648	121.1	8.08	14.9876	20	20230503	2
CUH 260	GBM	0.087297	85.55	5.21	16.4203	20	20230504	3
CUH 102	GBM	0.0767885	74.87	4.54	16.4912	20	20230504	2
CUH 187	GBM	0.0479265	121.98	7.24	16.8481	20	20230503	2
CUH 082	GBM	0.076889	70.49	4.13	17.0678	20	20230504	1
337790	GBM	0.045397	116.74	6.79	17.1929	20	20230503	3
CUH 293	GBM	0.080656	93.4402	5.34	17.4982	20	20230617	1
CUH 249	GBM	0.08399	81.14	4.63	17.5248	20	20230504	3
CUH 338	GBM	0.097065	115.115	6.45	17.8472	20	20230705	3
CUH 240	GBM	0.114452	122.21	6.75	18.1052	20	20230504	3
CUH 313	GBM	0.086694	106.457	5.79	18.3864	20	20230617	1
CUH 189	GBM	0.056794	154.2	8.33	18.5114	20	20230503	3
557707	GBM	0.0365265	87.61	4.63	18.9222	20	20230503	3
CUH 104	GBM	0.0765175	74.5	3.93	18.9567	20	20230504	2
CUH 064	GBM	0.129687	136.8	7.18	19.0529	20	20230504	1
CUH 147	GBM	0.043074	119.06	6.23	19.1108	20	20230503	1
CUH 273	GBM	0.0689595	68.2592	3.48	19.6147	20	20230617	1
CUH 089	GBM	0.0948	99.99	4.62	21.6429	20	20230504	2
CUH 140	GBM	0.106193	116.05	5.12	22.666	20	20230504	2
CUH 232	GBM	0.092478	92.48	4.08	22.6667	20	20230504	3
557739	GBM	0.102853	103.07	4.51	22.8537	20	20230504	1
557737	GBM	0.0424125	106.94	4.67	22.8994	20	20230503	3
CUH 200	GBM	0.0901055	93.41	4.01	23.2943	20	20230504	2
CUH 081	GBM	0.187649	209.78	9	23.3089	20	20230504	1
CUH 027	GBM	0.122703	128.02	5.46	23.4469	20	20230504	1
CUH 211	GBM	0.114781	128.22	4.97	25.7988	20	20230504	2
CUH 279	GBM	0.103054	141.777	5.41	26.2065	20	20230617	1
337783	GBM	0.0668225	187.2	7.09	26.4034	20	20230503	3
337797	GBM	0.05836	159.35	6.03	26.4262	20	20230503	3
CUH 251	GBM	0.13778	154.26	5.82	26.5052	20	20230504	3
CUH 230	GBM	0.106111	115.93	4.31	26.8979	20	20230504	2
CUH 197	GBM	0.086298	88.09	3.2	27.5281	20	20230504	2
CUH 012	GBM	0.140712	150.67	5.42	27.7989	20	20230504	1
CUH 152	GBM	0.058209	171.45	5.95	28.8151	20	20230503	1
CUH 222	GBM	0.107918	118.49	4.06	29.1847	20	20230504	2
CUH 337	GBM	0.0648	59.3438	2	29.6719	20	20230705	3
CUH 114	GBM	0.048015	124.179	4.06	30.586	20	20230501	1
CUH 183	GBM	0.0720925	197.84	6.41	30.8643	20	20230503	2
CUH 155	GBM	0.066024	198.76	6.38	31.1536	20	20230503	1
CUH 190	GBM	0.067819	190.48	6.11	31.1751	20	20230503	3
557730	GBM	0.0843395	244.98	7.84	31.2474	20	20230503	3
CUH 331	GBM	0.147123	133.404	4.19	31.8387	20	20230623	1
CUH 077	GBM	0.145301	156.44	4.9	31.9265	20	20230504	1
CUH 168	GBM	0.059503	175.96	5.34	32.9513	20	20230503	1
CUH 310	GBM	0.139956	221.643	6.58	33.6844	20	20230617	1
CUH 013	GBM	0.172042	190.12	5.5	34.5673	20	20230504	1
CUH 135	GBM	0.063864	191.2	5.46	35.0183	20	20230503	1
CUH 245	GBM	0.163937	190.69	5.42	35.1827	20	20230504	3
CUH 148	GBM	0.0629345	187.94	5.14	36.5642	20	20230503	1
CUH 346	GBM	0.120121	240.421	6.37	37.7428	20	20230819	1
CUH 119	GBM	0.100128	319.5	7.81	40.9091	20	20230501	1
CUH 284	GBM	0.155913	256.239	6.25	40.9983	20	20230617	1
CUH 345	GBM	0.120569	241.538	5.87	41.1479	20	20230819	1
337760	GBM	0.090326	254.8	6.05	42.1157	20	20230503	2
557741	GBM	0.163642	179.54	4.25	42.2447	20	20230504	1
557725	GBM	0.09217	270.88	6.36	42.5912	20	20230503	3
CUH 246	GBM	0.178924	211.76	4.9	43.2163	20	20230504	3
CUH 126	GBM	0.077769	240.08	5.43	44.2136	20	20230501	1
CUH 307	GBM	0.13644	214.024	4.73	45.2482	20	20230617	1
557760	GBM	0.192308	215.66	4.64	46.4784	20	20230504	1
CUH 011	GBM	0.187994	210.22	4.4	47.7773	20	20230504	1
337788	GBM	0.092686	272.59	5.52	49.3822	20	20230503	3
557714	GBM	0.086358	251.65	5.04	49.9306	20	20230503	3
CUH 270	GBM	0.173563	204.2	3.91	52.2251	20	20230504	3
CUH 233	GBM	0.279039	355.43	6.75	52.6563	20	20230504	3
CUH 141	GBM	0.0940055	297.67	5.62	52.9662	20	20230503	1
CUH 244	GBM	0.190511	228.14	4.29	53.1795	20	20230504	3
CUH 124	GBM	0.087056	272.96	5.12	53.3125	20	20230503	1
CUH 258	GBM	0.177938	210.37	3.92	53.6658	20	20230504	3
CUH 328	GBM	0.161405	268.154	4.99	53.7383	20	20230617	1
CUH 191	GBM	0.106754	306.03	5.57	54.9425	20	20230503	2
CUH 184	GBM	0.125644	364.89	6.39	57.1033	20	20230503	2
CUH 289	GBM	0.190578	331.502	5.74	57.753	20	20230617	1
CUH 178	GBM	0.0989035	281.56	4.87	57.8152	20	20230503	2
CUH 181	GBM	0.11147	320.73	5.36	59.8377	20	20230503	2
CUH 254	GBM	0.214602	262.42	4.32	60.7454	20	20230504	3
CUH 294	GBM	0.182612	314.196	5.13	61.2468	20	20230617	1
CUH 173	GBM	0.113147	325.95	5.2	62.6827	20	20230503	2
557740	GBM	0.281713	328.52	5.01	65.5729	20	20230504	1
CUH 056	GBM	0.310004	364.29	5.53	65.8752	20	20230504	1
CUH 358	GBM	0.14513	303.276	4.56	66.5079	20	20230819	1
CUH 182	GBM	0.154716	455.51	6.59	69.1214	20	20230503	2
CUH 194	GBM	0.305219	408.35	5.83	70.0429	20	20230504	2
CUH 180	GBM	0.118749	343.41	4.87	70.5154	20	20230503	2
557701	GBM	0.134361	411.2	5.82	70.6529	20	20230503	3
CUH 349	GBM	0.141599	294.326	3.97	74.1375	20	20230819	1
CUH 171	GBM	0.099272	282.71	3.65	77.4548	20	20230503	2
CUH 144	GBM	0.15922	532.81	6.76	78.818	20	20230503	1
CUH 150	GBM	0.135817	447.83	5.66	79.1219	20	20230503	1
CUH 361	GBM	0.186423	409.94	5.17	79.2921	20	20230819	1
CUH 276	GBM	0.227837	412.522	5.11	80.7283	20	20230617	1
CUH 192	GBM	0.139507	408.09	5.03	81.1312	20	20230503	2
CUH 237	GBM	0.345925	453.67	5.44	83.3952	20	20230504	3
337769	GBM	0.17691	554.25	6.04	91.7632	20	20230503	3
CUH 185	GBM	0.135095	394.34	4.23	93.2246	20	20230503	2
337803	GBM	0.138607	425.4	4.45	95.5955	20	20230503	3
CUH 161	GBM	0.163166	547.19	5.33	102.662	20	20230503	1
557735	GBM	0.178966	561.2	5.29	106.087	20	20230503	3
CUH 277	GBM	0.302803	575.835	5.29	108.853	20	20230617	1
337809	GBM	0.157916	490.19	4.4	111.407	20	20230503	3
337791	GBM	0.246754	792.8	6.76	117.278	20	20230503	3
557738	GBM	0.230498	736.84	5.67	129.954	20	20230503	3
CUH 347	GBM	0.300825	728.457	5.47	133.173	20	20230819	1
CUH 317	GBM	0.348994	676.62	5.05	133.984	20	20230617	1
CUH 351	GBM	0.326096	804.135	5.77	139.365	20	20230819	1
337766	GBM	0.281403	912.98	5.45	167.519	20	20230503	3
337757	GBM	0.358495	1098.72	6.11	179.823	20	20230503	2
CUH 348	GBM	0.333759	827.508	4.53	182.673	20	20230819	1
337781	GBM	0.414944	1388.52	7.38	188.146	20	20230503	3
337706	GBM	0.233545	805.95	3.96	203.523	20	20230503	1
CUH 269	GBM	0.406846	1061.17	5.19	204.464	20	20230819	1
337805	GBM	0.339454	1117.24	5.31	210.403	20	20230503	3
557733	GBM	0.319755	1047.51	4.89	214.215	20	20230503	3
337812	GBM	0.460758	1556.43	5.1	305.182	20	20230503	3
337782	GBM	0.506923	1728.22	4.88	354.143	20	20230503	3
CUH 343	GBM	0.588526	1744.34	4.44	392.87	20	20230819	1
CUH 131	GBM	1.47849	2273.64	5.55	409.665	20	20230504	2
117734	GBM	1.56259	2396.18	5.45	439.666	20	20230504	3
CUH 151	GBM	0.937727	3507.78	5.58	628.634	20	20230503	1
557715	GBM	1.74083	7607.52	6.53	1165.01	20	20230503	3
337704	GBM	8.65245	35689.1	5.06	7053.19	20	20230503	1
557726	GBM	-	-	4.44	-	20	20230503	3
557754	GBM	-	-	6.76	-	20	20230504	1
CUH 006	GBM	-	-	5.23	-	20	20230504	1
CUH 008	GBM	-	-	6.8	-	20	20230504	1
CUH 029	GBM	-	-	5.91	-	20	20230504	1
CUH 130	GBM	-	-	4.57	-	20	20230504	2
CUH 133	GBM	-	-	4.6	-	20	20230504	2
CUH 145	GBM	-		5.08	-	20	20230503	1
CUH 159	GBM	-		5.45	-	20	20230503	1

## Sheet: Metastasis
Sample ID	Sample type	AEB	p53 concentration (pM)	Protein A280	Normalised concentration (pM/A280)	Sample/well (uL)	SIMOA date	Plate number
557728	Adenocarcinoma met	0.536832	1443.04	4.99	289.187	20	20230819	2
557743	Adenocarcinoma met	0.196165	468.374	4.05	115.648	20	20230819	2
557747	Adenocarcinoma met	0.0926245	181.438	4.7	38.6038	20	20230819	2
CUH 156	Adenocarcinoma met	1.5482	9132.51	5.58	1636.65	20	20230819	3
CUH 227	Adenocarcinoma met	0.302508	1593.03	4.68	340.391	20	20230819	3
CUH 295	Adenocarcinoma met	0.139716	663.166	5.37	123.495	20	20230819	3
CUH 312	Adenocarcinoma met	0.16557	808.572	5.02	161.07	20	20230819	3
CUH 326	Breast met	0.047575	29.8696	6.23	4.79448	20	20230705	3
CUH 352	Breast met	-	-	3.65	-	20	20230819	1
337728	Breast met	0.244798	605.322	5.67	106.759	20	20230819	2
337741	Breast met	0.0174005	Below 0	6.13	0	20	20230819	2
337743	Breast met	0.02443	0.92593	6.94	0.133419	20	20230819	2
337755	Breast met	0.019173	Below 0	5.08	0	20	20230819	2
337799	Breast met	-	-	6.06	-	20	20230819	2
337802	Breast met	0.238823	588.443	6.18	95.2173	20	20230819	2
557721	Breast met	0.418879	1102.2	5.29	208.356	20	20230819	2
557724	Breast met	0.107774	222.872	6.02	37.022	20	20230819	2
557732	Breast met	-	-	5.81	-	20	20230819	2
557756	Breast met	0.179875	422.755	4.74	89.1889	20	20230819	2
557762	Breast met	0.515888	1382.33	5.12	269.986	20	20230819	2
CUH 009	Breast met	0.445485	1178.84	5.54	212.787	20	20230819	2
CUH 019	Breast met	0.0459445	55.979	5.18	10.8067	20	20230819	2
CUH 026	Breast met	-	-	6.26	-	20	20230819	2
CUH 115	Breast met	0.230924	1180.41	5.54	213.07	20	20230819	3
CUH 248	Breast met	0.364956	1956.5	5.08	385.138	20	20230819	3
CUH 259	Breast met	0.473229	2592.76	5.46	474.864	20	20230819	3
CUH 272	Breast met	2.19114	13151.5	6.62	1986.63	20	20230819	3
CUH 281	Breast met	0.084185	355.458	7.07	50.277	20	20230819	3
CUH 292	Breast met	0.107561	484.075	5.09	95.1031	20	20230819	3
CUH 034	Colon met	-	-	5.11	-	20	20230819	1
337763	Colon met	0.032851	21.9242	5.87	3.73496	20	20230819	2
CUH 093	Colon met	0.312092	1648.63	4.35	378.995	20	20230819	3
557763	Gastrointestinal met	0.116427	246.644	5.67	43.4998	20	20230819	2
CUH 004	Gastrointestinal met	0.0494235	65.1571	5.96	10.9324	20	20230819	2
337727	Lung met	0.020943	Below 0	5.59	0	20	20230819	2
337745	Lung met	0.0519345	71.8059	5.59	12.8454	20	20230819	2
337759	Lung met	0.0929585	182.349	5.31	34.3406	20	20230819	2
557711	Lung met	0.152867	347.451	5.62	61.8241	20	20230819	2
557718	Lung met	0.169869	394.803	6.81	57.974	20	20230819	2
557719	Lung met	0.370361	962.868	4.03	238.925	20	20230819	2
557720	Lung met	0.364947	947.355	5.35	177.076	20	20230819	2
557758	Lung met	0.105883	217.687	5.65	38.5287	20	20230819	2
CUH 002	Lung met	0.785419	2168.84	4.77	454.684	20	20230819	2
CUH 028	Lung met	0.11982	255.986	5.13	49.8998	20	20230819	2
CUH 032	Lung met	0.101655	206.105	5.44	37.887	20	20230819	2
CUH 105	Lung met	0.825542	4700.55	5.39	872.088	20	20230819	3
CUH 128	Lung met	0.815217	4638.15	5.72	810.865	20	20230819	3
CUH 206	Lung met	0.673627	3785.85	5.2	728.049	20	20230819	3
CUH 234	Lung met	0.113572	517.387	4.7	110.082	20	20230819	3
CUH 241	Lung met	1.67739	9935.39	4.74	2096.07	20	20230819	3
CUH 266	Lung met	0.102536	456.302	6.44	70.8544	20	20230819	3
CUH 268	Lung met	0.114971	525.148	7.82	67.1545	20	20230819	3
CUH 304	Lung met	0.717675	4050.27	7.05	574.506	20	20230819	3
CUH 308	Lung met	0.352913	1886.19	5.13	367.677	20	20230819	3
337735	Melanoma met	0.0150875	Below 0	5.05	0	20	20230819	2
CUH 239	Melanoma met	0.228642	1167.34	5.16	226.229	20	20230819	3
CUH 318	Melanoma met	0.133022	625.706	6.49	96.4107	20	20230819	3
557710	Oesophageal met	1.09592	3085.67	4.91	628.446	20	20230819	2
CUH 332	Ovarian met	0.16144	227.523	6.76	33.6573	20	20230705	3
CUH 332	Ovarian met	0.26785	1392.66	6.57	211.973	20	20230819	3
337767	Prostate met	0.163839	377.989	5.55	68.1061	20	20230819	2
557709	Renal met	0.197989	473.489	4.93	96.0425	20	20230819	2
557734	Renal met	0.227896	557.61	4.82	115.687	20	20230819	2
CUH 360	Squamous cell met	0.182888	400.656	5.09	78.7143	20	20230819	1
CUH 224	Urothelial met	0.346002	1845.88	5.26	350.928	20	20230819	3
