# Supplementary material for: Detection of p53 aggregates in plasma of glioma patients
Source: Commun Med (Lond). 2025 May 23;5:195. doi: 10.1038/s43856-025-00918-3 (PMC12102397; doi:10.1038/s43856-025-00918-3)
Supplement: Supplementary file 4 — Supplementary data 2 [file 43856_2025_918_MOESM4_ESM.xlsx]

## Sheet: Figure 1
Panel C				Panel D				Panel E				Panel F
D-D pair				D-P pair				D-D pair				D-P pair
Recombinant p53 concentration (pM)	R248Q	WT		Recombinant p53 concentration (pM)	R248Q	WT		Sample volume (uL)	Patient	Control		Sample volume (uL)	Patient	Control
400	16.0004	11.6392		400	2.0875	0.85787		25	0.37117	0.22636		25	0.37447	0.01092
200	5.4435	5.97017		200	0.89539	0.29869		5	0.3055	0.13618		5	0.12694	0.01062
100	6.28962	1.01441		100	0.5829	0.18655		2.5	0.24783	0.11542		2.5	0.0448	0.01134
50	1.0837	0.42148		50	0.30319	0.05		0.5	0.11965	0.08152		0.5	0.01824	0.00959
25	0.40682	0.11599		25	0.09962	0.01857		0.25	0.10134	0.0839		0.25	0.01383	0.01226
Panel G			Panel I
GB Patient	Control		GB Patient	Control
0.26761	0.29128		0.0458	0.01425
0.70135	0.10851		0.106	0.01202
0.65241	5.29681		0.04438	0.42353
0.18145	0.12765		0.03697	0.01081
1.01767	0.37233		0.07093	0.01249
0.26777	0.31551		0.06746	0.01593
0.305	0.14041		0.127	0.0115
0.47388	0.136		0.05938	0.011
0.30337	0.41103		0.05315	0.01259
0.4022	0.77681		0.05866	0.02094

## Sheet: Figure 2
Panel B			Panel D												Panel E
GB patient	Control		GB patient	Control		GB patient	Control		GB patient	Control		GB patient	Control		GB patient	Control	WT monomer	WT aggregate	R248Q monomer	R248Q aggregate	Buffer
1122.25	13		51.6779	0.86413		21.0529	0.40909		3.07951	0.49945		75.8175	4.07582		2.67647	0.50274	0.60406	1.54095	0.32106	6.21909	1.35337
1997.5	6.75		59.4485	0.90568		38.9194	0.56061		1.58269	0.59243		84.4014	6.32118		1.58028	0.59602	1.03778	0.89922	1.07047	4.01159	1.45953
11.75	9.5		15.1319	0.84835		11.6093	0.46465		1.30821	0.37605		71.4435	3.55033		1.30641	0.37897	1.0047	1.19756	0.88387	3.71858	2.09332
1848	7.25		4.01967	0.93475		2.13314	0.80808		1.85928	0.81188		34.476	12.0985		1.85011	0.80551
2008.5	9.75		44.4035	0.58421		34.0217	0.22222		1.31034	0.80366		42.977	5.26949		1.30991	0.80806
24.75	44		2.65957	2.97986		1.37771	1.14141		1.93804	14.1452		88.8108	93.3974		1.91699	13.2192
112.25	11.75		2.16297	0.57368		1.47323	0.21212		1.48243	0.29579		41.1823	1.88527		1.48113	0.29826
5.5	7.5		3.7149	0.85566		2.24023	0.56566		1.69311	0.43319		29.9781	4.93641		1.68919	0.43558
	15			0.93596			0.6936			0.63724			8.14014			0.63794

## Sheet: Figure 3
Panel C								Panel D											Panel E			Panel F
Calibrator concentration	AEB (rep1)	AEB_SD (rep1)	AEB (rep2)	AEB_SD (rep2)	AEB (rep3)	AEB_SD (rep3)		Calibrator concentration (pM)	P_0.3_S_50	P_0.3_S_150	P_0.3_S_300	P_0.5_S_50	P_0.5_S_150	P_0.5_S_300	P_1_S_50	P_1_S_150	P_1_S_300		GB patient	Control		GB patient	Control
3000			0.92915	0.04464	0.89401	0.03293		2000	85.7653	68.3022	57.9558	76.2932	59.0627	47.7922	59.2982	62.5831	32.7999		0.05936	0.00914		0.03503	0.00761
2000	0.64196	0.00924	0.6968	0.02975	0.7053	0.00568		1000	45.4708	38.7629	32.2745	44.8222	32.9709	26.3187	29.7127	31.9772	18.4101		0.0387	0.00732		0.01864	0.00721
1000	0.33367	0.01406	0.36388	0.01528	0.38196	0.01754		250	11.6296	10.6768	8.611	10.2309	8.81873	7.31315	7.94629	9.00346	5.29203		0.074	0.00715		0.01833	0.00858
500	0.18526	0.01048	0.17751	0.00756	0.18513	0.01054		100	5.79503	4.74761	4.58812	4.93502	4.20188	3.31605	3.58513	4.76882	2.68409		0.02584			0.02097
250	0.09775	0.00756	0.09523	0.00148	0.10104	0.00199		25	2.03319	1.60734	1.81489	2.02284	1.4667	1.47719	1.67361	1.90112	1.25003		0.08705			0.02767
125	0.0498	0.00182	0.05157	0.00145	0.05191	0.00209		10	0.91678	1.24395	1.25317	1.30396	1.36368	1.14308	1.13208	1.2749	0.88118		0.04963			0.01944
62.5	0.03127	0.00179	0.03105	0.00175	0.03255	0.000886019		2.5	1.18879	0.96015	1.34052	1.29954	0.91515	0.99643	0.86752	1.15831	0.84989		0.04802			0.01975
31.25	0.01896	0.000403158	0.0206	0.000788467	0.01876	0.0012		0	1	1	1	1	1	1	1	1	1
15.625	0.01441	0.000833892	0.01511	0.000536044	0.01429	0.00127
7.8125	0.01321	0.00116	0.01405	0.000498463	0.01243	0.00107
3.90625	0.01189	0.000863546	0.0113	0.00162	0.01166	0.0008011
0	0.011	0.00115	0.0098	0.00117	0.01026	0.000499942

## Sheet: Figure 4
Panel A			Panel C			Panel E			Panel F			Panel G						Panel H
GB Patient	Control		GB Patient	Control		Days since surgery	Normalised concentration		Days since surgery	Normalised concentration		Control	Breast cancer	Lung cancer	Melanoma	Renal cancer		Control	Astrocytoma	Oligodendroglioma
0.85	15.1737		0.1782	1.77678		0			0			1.77678	4.79448	0	0	96.0425		1.77678	43.7512	58.8095
35689.1	0		7053.19	0		108	5.34659		106	13.363		0	-	12.8454	226.229	115.687		0	20.9538	16.8731
805.95	97651.1		203.523	15674.3		479	16.8085		183	0		15674.3	106.759	34.3406	96.4107			15674.3	16.3249	39.6426
5.82	24.6451		0.84348	3.96224		493	9.2446		211	0		3.96224	0	61.8241				3.96224	62.8691	149.572
17.39			3.0349			535	16.7716		246	25.7811			0.13342	57.974					28.5327	10.2197
3.31	0		0.71957	0		577	0		340	16.4553		0	0	238.925				0	20.8293	0.72765
36.32			5.58769						407	44.8334			-	177.076					10.4644	6.34863
0	0		0	0					449	18.4165		0	95.2173	38.5287				0	43.2959	5.7803
10.86	0		2.11696	0					491	26.9392		0	208.356	454.684				0	23.5679	9.09688
75.14	0		12.9329	0					568	29.5798		0	37.022	49.8998				0	34.4659	5.07597
0	0		0	0								0	-	37.887				0	15.542	4.08692
0	0		0	0								0	89.1889	872.088				0	-	154.821
0	0		0	0								0	269.986	810.865				0	49.077	6.50647
57.47	0		6.28775	0								0	212.787	728.049				0	59.0829	57.9698
18.99	0		3.51667	0								0	10.8067	110.082				0	10.2075
1098.72	0		179.823	0								0	-	2096.07				0	12.222
55.44	0		10.4015	0								0	213.07	70.8544				0	-
254.8	72.38		42.1157	8.0962								8.0962	385.138	67.1545				8.0962
56.46	1.33		9.90526	0.2202								0.2202	474.864	574.506				0.2202
912.98	0		167.519	0								0	1986.63	367.677				0
554.25	452.88		91.7632	85.2881								85.2881	50.277					85.2881
1388.52	0		188.146	0								0	95.1031					0
1728.22	0.05		354.143	0.00663								0.00663						0.00663
187.2	0		26.4034	0								0						0
272.59	7.03		49.3822	1.1141								1.1141						1.1141
116.74	61.7		17.1929	8.7024								8.7024						8.7024
792.8	0		117.278	0								0						0
159.35	0		26.4262	0								0						0
7.28	0		1.1648	0								0						0
425.4	0		95.5955	0								0						0
1117.24	0		210.403	0								0						0
490.19			111.407
1556.43	0		305.182	0								0						0
411.2	0		70.6529	0								0						0
87.61	2396.18		18.9222	439.666								439.666						439.666
25.06	0		4.11494	0								0						0
43.21	0		7.56743	0								0						0
251.65	38.08		49.9306	6.87365								6.87365						6.87365
7607.52			1165.01
270.88			42.5912
-			-
244.98			31.2475
1047.51			214.215
561.2			106.087
106.94			22.8994
736.84			129.954
103.07			22.8537
328.52			65.5729
179.54			42.2447
47.04			8.55273
-			-
29.82			3.43153
215.66			46.4785
87.61			13.732
33.15			5.525
-			-
-			-
43.42			6.35725
210.22			47.7773
150.67			27.7989
190.12			34.5673
11.19			2.09944
47.32			10.469
128.02			23.4469
-			-
48.81			8.87455
28.33			5.13225
53.3152			9.40304
10.77			2.23444
9.47			2.14253
21.86			4.2947
364.29			65.8752
44.97			6.79305
136.8			19.0529
156.44			31.9265
209.78			23.3089
70.49			17.0678
0			0
99.99			21.6429
70.17			13.5202
62.78			9.85557
74.87			16.4912
16.5			2.51524
74.5			18.9567
124.179			30.586
319.5			40.9091
272.96			53.3125
240.08			44.2136
-			-
2273.64			409.665
-			-
191.2			35.0183
116.05			22.666
297.67			52.9662
30.03			4.27169
532.81			78.818
			-
119.06			19.1107
187.94			36.5642
447.83			79.1219
3507.78			628.634
171.45			28.8151
198.76			31.1536
7.79			1.52148
			-
547.19			102.662
121.1			14.9876
175.96			32.9513
52.43			13.2399
282.71			77.4548
62.55			11.7575
325.95			62.6827
40.34			11.2056
281.56			57.8152
343.41			70.5154
320.73			59.8377
455.51			69.1214
197.84			30.8643
364.89			57.1033
394.34			93.2246
121.98			16.8481
154.2			18.5114
190.48			31.1751
306.03			54.9425
408.09			81.1312
408.35			70.0429
42.39			10.3897
56.33			11.1545
88.09			27.5281
93.41			23.2943
23.73			3.72527
29.44			10.1517
48.92			10.847
128.22			25.7988
20.64			4.73394
10.06			3.39865
0			0
48.8			10.5857
118.49			29.1847
84.61			14.0315
30.64			7.93782
33.27			8.68668
115.93			26.8979
92.48			22.6667
355.43			52.6563
453.67			83.3952
11.92			2.2364
122.21			18.1052
43.25			9.34125
228.14			53.1795
190.69			35.1827
211.76			43.2163
81.14			17.5248
154.26			26.5052
82.38			14.228
262.42			60.7454
210.37			53.6658
85.55			16.4203
55.436			7.78595
1061.17			204.464
204.2			52.2251
94.73			13.6106
68.2592			19.6147
412.522			80.7283
575.835			108.853
141.777			26.2065
256.239			40.9983
0			0
14.1594			3.38742
331.502			57.753
93.4402			17.4982
314.196			61.2468
77.3071			14.982
214.024			45.2482
221.643			33.6844
106.457			18.3864
76.2353			12.6217
676.62			133.984
11.593			2.01268
0			0
268.154			53.7383
133.404			31.8387
72.7138			13.566
59.3438			29.6719
115.115			17.8472
1744.34			392.87
241.538			41.1479
240.421			37.7428
728.457			133.173
827.508			182.673
294.326			74.1375
804.135			139.365
303.276			66.5079
409.94			79.2921
