# Supplementary material for: Detection of p53 aggregates in plasma of glioma patients
Source: Commun Med (Lond). 2025 May 23;5:195. doi: 10.1038/s43856-025-00918-3 (PMC12102397; doi:10.1038/s43856-025-00918-3)
Supplement: Supplementary file 5 — Supplementary data 3 [file 43856_2025_918_MOESM5_ESM.csv]

	StudyID	NormCounts_plus_pseudoCount	NormCounts	VarianceStabilised	RawCounts	logNormCount_plus_pseudo
1	557715	1750.96695782075	1750.46695782075	10.7999416653859	1349	7.46792346164564
2	CUH012	3292.57354621313	3292.07354621313	11.6989176373419	7867	8.09942477086625
3	CUH037	2730.94195964558	2730.44195964558	11.43193786455	3511	7.91240186882955
4	CUH039	5791.55283557257	5791.05283557257	12.5076717909581	7359	8.66415572728211
5	CUH082	10881.9324327392	10881.4324327392	13.4138797485941	19702	9.2948591179418
6	CUH114	2173.78268560973	2173.28268560973	11.1069944293912	2538	7.68422410206366
7	CUH119	2248.87110869351	2248.37110869351	11.1552938325721	3171	7.71818363982057
8	CUH124	944.279689665301	943.779689665301	9.93074588683388	587	6.85042240368793
9	CUH135	9743.21782728393	9742.71782728393	13.2549086468488	12433	9.18432671448671
10	CUH141	9884.38963865336	9883.88963865336	13.2755948749169	14322	9.19871198748219
11	CUH142	6544.4060186339	6543.9060186339	12.6830741020034	5375	8.78636592077018
12	CUH144	3872.63552695674	3872.13552695674	11.9309459306732	4900	8.26169056895604
13	CUH147	8457.7324248624	8457.2324248624	13.0514975052881	10667	9.04283638178626
14	CUH148	4171.5055575175	4171.0055575175	12.0373545388858	5532	8.33603229460002
15	CUH150	1466.90402031106	1466.40402031106	10.5495194507145	1479	7.29090935017512
16	CUH152	7424.24620680732	7423.74620680732	12.864226273045	6826	8.91250643754859
17	CUH155	4533.58832683186	4533.08832683186	12.1565657142759	3706	8.41926903003999
18	CUH158	8800.74317101963	8800.24317101963	13.1086404088688	7134	9.08259144815272
19	CUH161	1224.81275396972	1224.31275396972	10.2953089076222	748	7.11054325739321
20	CUH164	1296.41351569183	1295.91351569183	10.3752690039918	487	7.16735689676984
21	CUH168	6934.24894396986	6933.74894396986	12.7661577597041	8615	8.84422802752867
22	CUH169	4628.98808221341	4628.48808221341	12.1864015212177	4034	8.44009356643591
23	CUH171	7466.13056299559	7465.63056299559	12.8723078013022	4532	8.9181321469985
24	CUH172	3185.76677444568	3185.26677444568	11.6518057316038	3645	8.06644828454056
25	CUH173	4296.49873119216	4295.99873119216	12.0796295557573	6688	8.36555572144127
26	CUH176	1747.46527761842	1746.96527761842	10.7971050029134	1019	7.4659216041643
27	CUH178	4301.03169467642	4300.53169467642	12.0811396523518	7051	8.36661020189781
28	CUH180	3964.69557007106	3964.19557007106	11.9645668954503	3739	8.28518435182015
29	CUH181	6405.49367957445	6404.99367957445	12.6522734405535	8086	8.76491128857747
30	CUH182	5409.52678660058	5409.02678660058	12.4097820180552	3496	8.59591689788551
31	CUH183	4206.720708174	4206.220708174	12.0493908342857	3745	8.34443869397865
32	CUH184	8915.84091805908	8915.34091805908	13.127318585076	7388	9.09558485204724
33	CUH185	9079.19883450006	9078.69883450006	13.153420050394	7289	9.11374123361659
34	CUH187	5418.05928137928	5417.55928137928	12.4120424817236	7259	8.59749296414651
35	CUH189	3869.40449727632	3868.90449727632	11.9297515846545	2391	8.26085589751081
36	CUH190	5914.59429082204	5914.09429082204	12.5378363371919	6438	8.68517818417371
37	CUH191	5970.60297972126	5970.10297972126	12.5513611437682	10665	8.69460320291468
38	CUH192	11526.4421388291	11525.9421388291	13.4966560658531	15413	9.35239899138834
39	CUH194	8621.73836261928	8621.23836261928	13.0791021332531	12264	9.06204200952298
40	CUH195	4997.81438717166	4997.31438717166	12.2962734134963	2703	8.51675597328465
41	CUH196	1936.97752948581	1936.47752948581	10.9431301791572	1156	7.56888406266124
42	CUH197	6484.9358867453	6484.4358867453	12.6699683637247	2967	8.77723721030928
43	CUH200	4912.78960458655	4912.28960458655	12.2716768497316	3219	8.49959720702747
44	CUH204	4769.23191599855	4768.73191599855	12.2291713621239	3219	8.46994054701697
45	CUH205	10910.1913320843	10909.6913320843	13.4176104366224	9333	9.29745261598629
46	CUH210	6012.3603677337	6011.8603677337	12.5613627229187	5333	8.70157269048259
47	CUH211	5138.24936853925	5137.74936853925	12.3360029503708	6390	8.54446771065698
48	CUH213	8550.24830615827	8549.74830615827	13.0671341830051	9008	9.05371560316504
49	CUH216	3082.00599052204	3081.50599052204	11.6045151454592	2566	8.03333595959071
50	CUH218	6098.75712003354	6098.25712003354	12.5818385999566	16320	8.71584027858721
51	CUH220	4029.36724160262	4028.86724160262	11.9877254683261	7485	8.30136463060378
52	CUH222	3533.00163414342	3532.50163414342	11.7996556734043	4595	8.16990310989609
53	CUH225	4387.80111695252	4387.30111695252	12.109745126307	2117	8.38658349606359
54	CUH226	6885.68573118776	6885.18573118776	12.7560650884694	10216	8.83720000405184
55	CUH229	8119.2742579742	8118.7742579742	12.9928035569716	11505	9.00199605206458
56	CUH230	7873.80878577104	7873.30878577104	12.9486906304551	7289	8.97129718695317
57	CUH232	5756.73398303843	5756.23398303843	12.4990199287499	3725	8.65812557604149
58	CUH233	3737.49795312715	3736.99795312715	11.8801285624344	9063	8.22617167004051
59	CUH237	1115.05711668355	1114.55711668355	10.1634276586437	1391	7.01666090830738
60	CUH240	3413.37678088288	3412.87678088288	11.7504125325736	2531	8.13545733861866
61	CUH243	6438.37308802223	6437.87308802223	12.6596233287014	8610	8.77003116109955
62	CUH244	8424.14921859547	8423.64921859547	13.0457792115536	8245	9.03885776716541
63	CUH245	5450.04077031735	5449.54077031735	12.4204837713405	7074	8.60337836842148
64	CUH249	1505.9228743714	1505.4228743714	10.5866031793485	2176	7.31716119481166
65	CUH251	10895.7855253544	10895.2855253544	13.4157098139264	16086	9.29613134439917
66	CUH254	7945.35621489585	7944.85621489585	12.96168838347	8585	8.98034291306907
67	CUH258	7086.1428345764	7085.6428345764	12.7972769592057	6726	8.86589644251501
68	CUH260	661.465316416356	660.965316416356	9.43688013776345	438	6.49445755045911
69	CUH269	10445.2218287208	10444.7218287208	13.3549646587263	16977	9.25389991155556
70	CUH270	7604.55284823074	7604.05284823074	12.8986986598742	11379	8.93650240588795
71	CUH271	3462.885599351	3462.385599351	11.7709969246892	3892	8.14985750872854
72	CUH273	6603.66476576553	6603.16476576553	12.6960158965004	17311	8.79538004145077
73	CUH276	1713.90735985158	1713.40735985158	10.7696335077912	2332	7.44653104860226
74	CUH277	6922.15064771337	6921.65064771337	12.7636500220371	12433	8.84248178756918
75	CUH279	6054.95117256879	6054.45117256879	12.5714929898017	7830	8.70863159196934
76	CUH284	1744.38090379414	1743.88090379414	10.7946017653002	1075	7.46415498876018
77	CUH285	6418.66588760458	6418.16588760458	12.6552224632453	7753	8.76696556942035
78	CUH286	5600.89469110807	5600.39469110807	12.4596479076469	3811	8.63068163023127
79	CUH289	4259.98744808614	4259.48744808614	12.0674083190881	4812	8.35702149280042
80	CUH293	7357.52409463148	7357.02409463148	12.851258097836	5381	8.90347875494175
81	CUH303	1943.0748120433	1942.5748120433	10.947591446586	1903	7.57202695200383
82	CUH307	4018.23204310145	4017.73204310145	11.9837644159184	4374	8.29859729460369
83	CUH310	6337.214332508	6336.714332508	12.6368895449058	3886	8.75419457114512
84	CUH313	10493.6961971235	10493.1961971235	13.36162413457	6243	9.25852999367737
85	CUH314	6319.65007020502	6319.15007020502	12.6329055020385	2729	8.75141911696956
86	CUH317	10266.2200428833	10265.7200428833	13.3301033123739	9951	9.23661417703074
87	CUH319	3432.48121342681	3431.98121342681	11.7583904640565	3476	8.14103866448128
88	CUH328	12411.0310736608	12410.5310736608	13.6030474874781	10372	9.42634095884573
89	CUH331	2077.23321188381	2076.73321188381	11.0424149507654	1385	7.63879210061753
90	CUH336	8244.79811966597	8244.29811966597	13.0148508995282	7122	9.01733774951091
91	CUH337	4641.79499910161	4641.29499910161	12.1903602523977	3767	8.44285642366653
92	CUH338	2296.02895655053	2295.52895655053	11.1848208929561	1619	7.73893636909797
93	CUH343	11859.6242883612	11859.1242883612	13.5376550602216	9926	9.38089499315964
94	CUH345	5613.33660467541	5612.83660467541	12.4628310669064	4430	8.63290058190869
95	CUH346	1202.32188993568	1201.82188993568	10.2692489118706	923	7.09200987453198
96	CUH347	8372.21120002143	8371.71120002143	13.0368907247107	8147	9.03267331019722
97	CUH348	10333.8581323802	10333.3581323802	13.3395479146276	9921	9.24318098051409
98	CUH349	4204.75530806535	4204.25530806535	12.0487217134744	4573	8.34397138000412
99	CUH351	6979.03499010835	6978.53499010835	12.7754032695116	7010	8.85066593263237
100	CUH358	6953.70670607159	6953.20670607159	12.7701818483836	9646	8.84703013538725
